# Supplementary material for: Stepwise development of a simulation environment for operating room teams: the example of vertebroplasty
Source: Adv Simul (Lond). 2018 Sep 26;3:18. doi: 10.1186/s41077-018-0077-2 (PMC6158852; doi:10.1186/s41077-018-0077-2)
Supplement: Supplementary file 4 — A4 “Result Tables.” (XLSX 55 kb) [file 41077_2018_77_MOESM4_ESM.xlsx]

## Sheet: Surgeons
Phase	Step	Objective	Party Responsible	Course of Action	Decisions	Basis for Decision	Attention	Information	Feedback	Equipment	Communication	Coordination	Time-sensitive	Importance/Patient Risks	Automated Action	Potential Complications	Variations	Simulation Requirements post hoc
Pre-operative planning	Procedure planning			The Procedure is planned and various options are considered based on the CT-Scan; by default two-sided;	one-sided or two-sided vertebroplasty; Cement type (preparation time); Vertebroplasty or Kyphoplasty; transpedicular or extrapedicular access; if multiple vertebrae require treatment: can the entire surgery be executed with one C-arm position, or do multiple positions need to be saved; is surgery necessary at all; is a safe surgery possible; how should the C-arm be set up; where is the target of …	If the deformation of the vertebra needs to be elevated, then kyphoplasty; procedure-specific benefits (kyphoplasty: hollow allows for control of cement flow and simplifies cement injection through generated wall; lower risk) and disadvantages (kyphoplasty: higher cost and longer duration); dependence on thickness of the pedicle, trans- or extrapedicular (narrower above T9); size of the pedicle (…				Carbon-fiber table in order to allow radiation to pass through;	Which terms the surgeon uses for instructions to produce x-ray image (image, shoot, now,…); Terminology for directions (higher, towards the head, etc.);	Who is attending the release button of the fluoroscopy imager; under circumstances where multiple vertebrae are assessed it is necessary to save multiple C-arm settings;				Surgeon is not capable of mentally rotating the C-arm image; characteristics that pose greater difficulties: scoliosis, small vertebrae;		To Do: construct scenario; CT images must be available;
	Availability of CT-Scan	CT-Scan for pre- and intraoperative orientation is available;		CT-Scan should be available in time for the start of the operation;						Screen in the operating room								Make CT-Scan images available in the operating room;
	Anesthesia	Decision to use general or local anesthesia	Anesthesiologist		General or local anesthesia	Benefit of local anesthesia: feedback from the patient is possible;												We work with general anesthesia;
	Equipment planning (which equipment is used)	Decision which imaging methods will be used	Surgeon			What is available; Gold standard: C-arm;				The standard or whatever is available	With only one C-arm available the surgeon must announce the rotation movements ("AP please," "Rotate through"), if two are in use then they must specify which arm should be activated (or they do this themselves)	If only one C-arm is available, it has to be repositioned by the circulating nurse. During this, instruments (trocars), blankets, or the operating table are often in the way.						We utilize only one C-arm in order to make more communication and coordination necessary;
Intra-operative Preparation	Move patient to OR table (prone position)	Position the patient in such a way that image intensifier can be optimally adjusted; straight and lordotic; at a minimum the final position should be monitored;	Surgeon; Anesthesiologist; both must be present; Surgical assistant; sometimes resident if they are experienced;	In case of local anesthesia: the anesthesiologist speaks to the patient to determine if patient is feeling pain; in case of general anesthesia: anesthesiologist gives commands during repositioning; optimal positioning of patient; monitoring the straightening of the vertebrae via the image intensifier; radiation protection may be given to patient; in any case, the surgeon must re-examine the posit…	Are there specific preconditions (patient- or procedure-associated) present (e.g. setup or clash of C-arm with positioning)	Is the correct location of the C-arm guaranteed under the conditions of the patient's position or the operating room setup (base of the table prevents the correct placement of the C-arm, etc.); positioning products dependent on the patient;	Knees, elbows, and underarms should be as cushioned as possible in order to prevent bruising and positional damage;			Depending on the hospital: towel rolls; image intensifier; foam frame; memory foam pillows; table is extended towards the base in order to prevent the C-arm from colliding under the table during movements toward the head of the table	If patient is under local anesthesia: comfort; with operating room personnel during placement of patient positioning aids; instructions to reposition; communication is rarely needed in well-practiced teams;	with anesthesiologist: access (respiration, infusion, and supervision, catheter) is guaranteed (without kinks); entire team helps with repositioning;			automated;			It does not make sense to allow for the positioning of a dummy, therefore our simulation will begin at this step; Because the spine looks different on the X-ray depending on the curvature, the intraoperative image should correspond to the correct curvature of the spine (depending on the positioning) -> better: predefine a suitable lordosis so that the surgeon does not begin to move the dummy; vir…
	Locate entry point (approximately)	Locate the vertebra that is to be treated and mark the skin at that point (does not need to be exact)	Surgeon	Metal ruler, lay out pointer or wire or small needles on the suspected area, take an anterior-posterior x-ray image for the purpose of orientation, count vertebrae, adjust C-arm and ruler accordingly if necessary, capture lateral images, if needed adjust the C-arm and ruler once more, lateral distance from spinous processes should be about 1-2 fingerwidths; the point of entry must be shifted some…	Was the correct vertebra identified; are the settings of the C-arm(s) correct;	Shape of the vertebra or orientation via the ribs (the last rib is connected to T12) or counting the vertebrae (L5 is directly above the sacrum); damaged vertebra; use the sacrum as a reference point for lumbar interventions and the twelfth rib for thoracic interventions; for C-arm anterior-posterior settings: both pedicle "eyes" must be clearly and equally visible; in the x-ray from the side the…	C-arm must be adjusted according to individual preference so that a three-dimensional mental picture of the vertebra is possible; image should not be inverted; tilt and rotation of the C-arm must be adjusted so that the intervertebral disc surface is clearly visible; anterior-posterior image must include lordosis;	C-arm images; preoperative CT-Scan; patient anatomy;	Haptic feedback on the surface of the skin is too imprecise for orientation purposes;	C-arm (or CT); possibly a foot pedal in order to trigger the image converter oneself; wire; skin marker pens in order to locate the fractured vertebra; metal pointer; small needles if necessary; C-arm laser is only needed for the first adjustment;	Surgeon gives instructions to the circulating nurses regarding the C-arm settings (in the case that the surgeon does not service the C-arm themself); for this there are no fixed expressions; additional instructions for laser use; before the first image the surgeon asks if all people have taken measures to protect themselves;	Either the surgeon adjusts the C-arm themselves or the circulating nurses are responsible for this; image converter is triggered by either the surgeon, the resident or the surgical assistant (in the case that multiple vertebrae are being treated then the surgeon does this in order to minimize the danger of irradiating the hands and to save time); marking of the skin also helps the nurses' orienta…		It is important to treat the correct vertebra; minimal risk for the patient since this step can later be corrected if necessary;	Not automated;	Missing common terminology ("up" instead of "towards the head"); also for triggering the C-arm (the term "shoot" is common); with obese patients there is the problem of worse C-arm image quality; wrong vertebra is treated; elevation of the broken vertebra might result in it being more difficult to identify it as damaged;	Various C-arm settings are possible: anterior-posterior or "Scottie Dog View" (directly from above the pedicle; down-the-beam); many surgeons set the C-arm to continuous exposure in order to expedite the procedure;	Ruler should be detected by software; either docked on the haptic or via tracking; spine should be displayed from T8 to S3 (to make orientation possible); three vertebrae should be haptically palpable (the vertebra to be treated plus one below and above); virtual patient should be about the same size as the dummy; C-arm should be tracked; Skin marker should be available; protect skin from marking…
	Surgeon performs aseptic hand-washing																	A second room with a sink for washing and changing; for this part it is not necessary to have a detailed simulation;
	Surgical scrub and covering of the patient			First re-examine the patient's positioning; wash the patient; cover the patient; cover the C-arm; a surgical drape is placed over the patient's legs starting at the lowest point of the operating field; position surgical drapes on the side;	Correct amount of skin is covered, in terms of scrubbing and/or visibility;		Everything must remain sterile;	Is the patient still?		Several options: large transparent sheet (vertical drape);	The surgeon, in the case they do this themselves, tells the nursing staff which covering they want to use;	This can occur parallel to the surgeon's aseptic hand washing; done by the nurses or the assistants; covering can be performed by the surgeon and nurses together; covering is teamwork; covering is done collectively by all;		Important but commonplace;	Automated;	When the surgeon or anesthesiologist notices that the patient is not sufficiently sedated; covering requires more effort when 2 image intensifiers are present; unsterile objects coming into contact with sterile covering;		Dry scrubbing and covering; acquisition of covering materials; informing the nurse that they will be operating without circulating nurse;
	Scrubbing, gowning, and gloving
	Team Time Out	Standard exchange of information regarding the patient and the procedure	This is initiated by the lowest-ranking surgical assistant and is confirmed by both the surgeon and the anesthesiologist;	Introduction of persons involved, patient details, surgery details, planned duration, expected complications, wishes regarding the anesthesia; anesthesiologist gives an update on the state of sedation;			Are complications and hazards foreseeable	important for vertebroplasty/kyphoplasty: allergies against contrast agent;			All necessary information is exchanged in a standardized way	Entire team takes a break				Wrong patient, wrong operation;	Not all hospitals adhere to the practice of having the lowest-ranking member execute the time-out (the time-out should adjusted according to the hospital);	Time-out can be performed according to personal preference; participants should send their checklists for this in advance;
Puncture	Skin incision (optional)	Correct incision to allow the insertion of the working cannula;	Surgeon	A renewed check of the planned point of insertion with imaging aid (both anterior-posterior and lateral); make an approximately half-centimeter incision; dilate the working channel to the bone with a scissor (optional); incision can be omitted entirely (puncture with trocar);	Insertion point at targeted pedicle with the aid of a scalpel or ruler; depth of incision;	Anterior-posterior image with C-arm; removal towards spinous process;	Do the images, mark, and the intended incision match each other ("as a level of security"); is the planned trajectory possible with this incision; incision somewhat outside the range of the pedicle "eye";			Scalpel; C-arm;	With scrub nurse: scalpel (backwards);	Scrub nurse passes and receives the scalpel;		Less important since this step can be corrected later on;	Automated;	Incision is too deep or too shallow; the cover can be in the way during the first rotation of the C-arm;	Incision is optional and can be replaced with the insertion of a Jamshidi needle;	Incision is made possible by artificial skin; C-arm settings should be checked again; consider evaluating C-arm rotation as a bonus point;
	Insertion of the trocar up to the pedicle		Surgeon	Renewed checking of the planned entry point under the guidance of the x-ray images (both anterior-posterior and lateral); penetration; precisely locate the point of entry (between pedicle and transverse process); in the path of the x-ray beam the point of entry is on the lateral edge of the pedicle "eye"; image should only be checked once bone contact has been made; if the trocar is not deep enou…	Exact point of entry, angle of entry (less important)	Experience, planning (done with the aid of the CT-Scan); tactile sense (palpation of the bone surface); testing if the point of entry is correct under the guidance of x-ray images;	Do not place hands in the path of radiation (hold needle with clamp); pay attention to the exact direction of the radiation beam;	Orientation and monitoring with the x-ray image; comparison of the planned and the actual angle of entry;	Anatomical landmarks (not over anatomical landmarks because percutaneous); haptic feedback through different tissue and contact with bone; haptic feedback through hollow between pedicle and transverse process; orientation at facet joint;	Needle of an appropriate length, corresponding to the patient's anatomy (already decided upon before the operation), needle holder/clamp and C-arm; kyphoplasty or Jamshidi needle; thin needles for thoracic, thick needles for lumbar; possibly a needle for biopsy sample obtainment);	With scrub nurse: ask for needle or needle holder; in case of multiple surgeons: agreement on needle position; in case of 1 C-arm: instructions to rotate the C-arm;	If only one C-arm is present: changing the point of view via turning of the C-arm (by nurse); surgical technologist passes trocar/needle; if a second vertebra is to be treated, then it is possible that the same C-arm setting can be reused (depending on distance and angle of the second vertebra);		Angle can still be somewhat corrected later on;	Not automated;	C-arm position does not match the target (readjustment of C-arm); slippage on slanted bone surfaces; misjudging the actual distance on the x-ray image (while correcting the needle point); failed "landing attempt" on pedicle (go back out and reenter);	Vertebrae have a different shape depending on where they are positioned on the spine and must be punctured accordingly (for example L5 has many possibilities); if a bilateral pedicle approach is chosen, then the "scotty dog view" setting of the C-arm should be changed for the second approach; different approaches for lumbar (between joint and transverse process) and thoracic; if there is enough s…	Soft tissues should exhibit a certain resistance and hold the needle laterally; pedicle should be harder so that palpation of the bone is better possible; predetermined by the simulator: one-sided approach (vertebra should be chosen accordingly so that this suffices); an appropriate fracture should be selected (for cement flow, etc.); puncturing and cementing done with the same needle (no exchang…
	Insertion of the trocar through the pedicle and into the vertebra	Guiding the needle on the right trajectory through the pedicle in order to establish the cannula so that it is possible to get into the vertebra at a later, planned timepoint;	Surgeon	"Dig" or hammer the needle into the bone with twisting motions; navigate the needle through the pedicle under constant guidance from the imager (check every few millimeters); in doing so, the needle is guided from lateral to medial through the pedicle, however, the needle is only allowed to pass the medial pedicle wall in the image once the needle has achieved the depth of the vertebra; check the…	Are the angle towards and distance from the spinal canal correct? Do I or do I not need a hammer; should the trocar be deeper; for the C-arm: should I swing it through again or should I continue by instinct; which needle (with various bevels) should I use;	Images (both lateral and anterior-posterior) and the therein observable angle and distance from the spinal canal and depth of the trocar (in lateral image); bone quality; resistance in the bone (cancellous) would be increased; in the case of insufficient imaging of the pedicle: position of the neighboring pedicle (with the aid of extrapolated connecting line); needle bevel according to preference…	Pace, pressure, trajectory in pedicle (medial pedicle wall must not be breached); trajectory is reviewed in the lateral (for the depth) and the anterior-posterior (is the needle still in the pedicle "eye"?) images;	Image and feel; also sound (hammer);	Possibility of pressing in needle and seeing if the vertebra moves correspondingly in the imaging process; possibility of the patient reporting pain (under local anesthesia); different resistance depending on bone density gives feedback if one is still in the pedicle; no acoustic feedback; cancellous bone is harder than the inside of the pedicle (felt with the trocar when one moves too far out);	Needle of an appropriate length, corresponding to the patient's anatomy, hammer (depending on preference or bone hardness), C-arm; needle with diamond tip does not anchor itself well (to the bone); bevel is also used in order to influence the direction within the bone; if complications arise then it is possible that the preoperative CT-image must be pulled up again;	Anesthesiologist looks after the pain status of the patient; with multiple surgeons: agreement on needle position; with one C-arm: instructions to rotate the C-arm;	If only one C-arm is available: changing the point of view via turning of the C-arm (done by nurse);		Critical phase;	Not automated; hammer is automated;	Wrong trajectory with subsequent correction; patient moves or expresses pain; with the extrapedicular technique: blood vessel damage on the outside of the vertebra; no control over the depth due to too-high pressure on the needle; injury to the medial pedicle wall (nerve structure damage); fluoroscopy image does not sufficiently show anatomical contrast (pedicle is not recognizable); in cases of …	Orient based on imaging vs. based on instinct; trans- or extrapedicular;	Needle successfully makes a canal in the pedicle that is easy to "fall into" during re-entry; if local anesthesia is decided upon, then the damage to the spinal canal and the corresponding effects on the patient must be simulated with an interface (see WP7); preoperative CT-image should be available in the operating room (for renewed review, optimally to scroll through); make room for critical sc…
	Locate final position in the vertebra	Endpoint of the needle: up until the front wall of the vertebra; bridging the middle to foremost third of the vertebra;		Secure lateral and anterior-posterior images for documentation;	Which image should be documented; where should the endpoint of the needle be;	Unipedicular (needle entrance in the middle) or bipedicular (lateral); VP (deeper) or KP (less deep); Final position dependent on fracture (imprint of the base plate or cover plate), uni- or bilateral approach, needle used (side hole or front hole), wedged vertebra or codfish vertebra; preoperative CT-image;			Cancellous bone feels noticeably different (like aerated chocolate); wire makes a distinct sound (krkrkr);		In case of multiple surgeons: agreement on needle position; from surgeon to nurse: which image will be saved for documentation; as soon as the end position has been achieved, surgeon to nurse, begin mixing cement (if cement sets quickly);				Not automated;		The needle must not penetrate too deep when performing a kyphoplasty because the balloon still requires space; It is possible that some blood will leak from the working channel;	If a sidefiller needle is to be used, then it must be technologically integrated (i.e. via tracking); tracking requires the solution of the problem of varying sampling rates; in the ideal case the surgeon may choose the needle themselves; undertake the image documentation in the simulation procedure; the optimal depth of the needle should be adjusted according to the case at hand;
Injection	Mixing of the cement	Finish mixing cement for injection	Surgeon for the timepoint of mixing; scrub nurse performs the mixing and does a preliminary viscosity check; surgeon does the final check		Once the needle has reached its endpoint, instructions are given to start mixing the cement; sometimes at an earlier timepoint (depending on surgeon, cement, procedure);	Refer to the manufacturer specifications for mixing conditions and curing time;	Time and viscosity	Time information		Cannula with cement	Surgeon gives instructions to begin mixing; scrub nurse regularly reports on time status throughout;		Must comply with the mixing time (about 2 minutes); cement can only be applied within a limited time window		According to surgeon's statement: automated;	Cement is mixed too early (for example when the trocar has not yet reached its final position) and can no longer be used;	The notice to begin mixing the cement is given earlier or later depending on the surgeon, the cement, and the intervention; curing time varies between different types of cement (early-cure cement is immediately available for use but too hard after 10 minutes; after 6-7 minutes it is nearly unusable);	Nurse should report on the time status of the cement hardening at regular intervals; procure cement for timing information (curing time and processing time);
	Transfer cement into smaller syringes (for this step there are various possible systems)									Syringe for cement with a sealable valve;			Cement can only be applied within a limited window of time;		Automated;			We will specify the system of cement application to be used in the simulation (whichever one has the best feasibility); in the case that we do utilize the system with multiple smaller syringes then this step should also be carried out;
	Inject cement	Cement should be evenly distributed in the vertebra and should be sufficiently applied; when performing a bilateral approach to the pedicle: cement injections should merge with each other in such a way that the cement becomes a single compact unit; stabilize fracture with sufficient amount of cement for the respective vertebra;	Surgeon;	Confirming the correct trocar position for injection via imaging (a more comprehensive image is achieved if an approach with CT is done); injection done under regular image surveillance (ca. after every 0.5 mm³); injection done under lateral image surveillance to check for seepage into spinal canal; cannula can be rotated or pulled slightly back in order to influence the direction of cement flow;…	At which viscosity should the cement be applied (viscosity like chewing gum); amount of cement applied (in the end) (injected cement cannot be removed); pressure and speed at which the cement is injected; which trocar is used (various orientations of the opening);	Time is limited; viscosity with the aid of cement sample; C-arm image; anatomy of the vertebra; necessary amount; experience; conclusion is not possible due to the injection pressure; tolerable amount of cement in spinal canal/vein (=experience) or stopping as soon as cement leaves the vertebra; in case of kyphoplasty the volume of the balloon allows for an approximation of the amount of cement n…	Surgeon pays attention to the imaging process and the injection; during the injection they pay attention to amount of cement and direction of cement flow; anesthesiologist has an increased attentiveness to the vitals of the patient; fracture line because cement could escape through there first; in the event of cement seepage then stopping the injection;	C-arm image; injected amount (mm³) (discernable on the image and cartridge); marker on the filler to denote direction of flow;	Haptic feedback does not change during the injection of the cement unless the cement is hardening or the needle opening is not within the vertebra; in the case of a rapid drop in vital function then the anesthesiologist notifies the surgeon;	Cannula with cement syringe (different sizes), optional: hydraulic pump (necessary for high-viscosity cement); C-arm (CT); Filler; second monitor for reference image;	Surgeon notifies the anesthesiologist that they are injecting the cement; if surgeon suspects that there is cement in the vein, questioning the anesthesiologist; in case of multiple surgeons: collective decision when to stop; surgeon to nurse on when to rotate the C-arm; nurse gives information on the duration of the cement's curing time; near the end: surgeon shares with the anesthesiologist tha…	If a more comprehensive CT-image is made then all persons must leave the room; nurses hand over the cement later; nurses rotate the C-arm; anesthesiologist prepares oxygen if necessary;	Cement can only be applied within a limited window of time;	Critical phase;	Not automated;	Cement is too fluid or too viscous; cement seepage (for example in the vein or disc space)(more dangerous in the spinal canal than in the vein)- the higher up the vertebra is located, the higher the risk for a lesion on the spinal cord (through the cement itself as well as the heat); embolism; including communication between the surgeon and the anesthesiologist; inability to inject cement because…	When treating multiple vertebrae all of the points of entry are first accessed and then cemented; cement can be applied with a syringe or a syringe plunger; various application systems (pre-filled bonefiller; hydraulic press, etc.); fast-curing cement is highly viscous and lowers the risk of seepage;	Direction of cement seepage should be able to be determined; information on quantity for the injection system is needed; second monitor for reference image; simulator should record how much cement is injected; cement seepage must be displayed (interface necessary), vital functions must react to this and team should respond accordingly; position of the trocar affects the likelihood of cement leaka…
	Remove the trocar	Removal of trocar without leaving behind cement in the pedicle or soft tissue;	Surgeon;	Allow the cement to fully set (not mandatory) (not necessary with high-viscosity cement) before removing the trocar; the cement is disengaged ("twisted off") from the trocar by moving the trocar in a twisting motion; option: cement from the trocar is brought into the vertebra by means of a sharp needle/syringe plunger; sometimes the trocar is removed stepwise under imaging surveillance in order t…	Has the cement set and hardened?	Viscosity based on the repeated twisting of the trocar (waiting if needed); as soon as the cement has hardened then there should be no cement residue on the trocar (this can be used as a test);	Amount of cement in the trocar in case it is going to be injected into the vertebra;		Haptic feedback on how hard the cement is while pressing down on the syringe plunger ("soft like a rubber ball or hard like a tabletop");							If cement residue remains after the removal of the trocar (this can be extracted with a clamp); the amount of cement in the trocar is underestimated and is injected into the vertebral body;		No cement residues in the Simulation;
Concluding Steps	Skin suture			Place an adhesive bandage over the site; small stitches; can also occur before the "image control" step; if needed then one suture per incision; or staple;						Adhesive bandage; in case of suturing then needle holder and suture thread;	Notify the anesthesiologist that the surgery is almost complete (this can also occur earlier);	Nurse passes needle and thread;			Automated;			Closure is possible through a synthetic simulator;
	Final C-Arm image control	Final inspection of the vertebra to see where the cement is; for documentation; final images on two planes;	Surgeon;	Capture of final image as soon as the cement is set and the instruments have been removed; capture image for documentation (required); if high-viscosity cement has been used then an image with the trocar is possible (because no cement residue is created upon pulling out);	Which image will be documented;	This step is an obligation according to the requirements;		Unwanted cement dispersion is discernable;	Final image;		Surgeon to the nurse: which image will be documented;					Once the trocars have been removed then any corrections are no longer possible;	This can also occur before the suturing step;	Final and concluding step of the simulation; surgeon should capture and document the final images;
Post-operative procedure	Move patient from OR table into bed	Reposition patient onto their back (supine);									If the team is well-practiced then there is hardly any communication necessary;	Everyone contributes;
	Documentation	Proper adherence to protocol when documenting images		In Austria: final image for both anterior-posterior and lateral; images captured once more at a timepoint after patient mobilization but before discharge; It is not required to document intermediate steps in Austria;						Anterior-posterior and lateral images to see positioning of the trocar	Follow-up treatment is discussed;							A simulator function to file and store images for documentation

## Sheet: Nurse
Phase	Step	Objective	Party Responsible	Course of Action	Decisions	Basis for Decision	Attention	Information	Feedback	Equipment	Communication	Coordination	Time-sensitive	Importance/Patient Risks	Automated Action	Potential Complications	Variations	Simulation Requirements post hoc
Pre-operative Planning	Scrub nurse sterile and instruments complete	Scrub nurses have performed aseptic technique and all surgical instruments are present and accounted for	Scrub nurses	In case something is unclear (regarding instruments, surgical draping, etc.), the scrub nurse will preemptively contact the surgeon or the residents (in case it is not mentioned in the OR plan); if the surgeon has a specified standard then this is implemented;						Gown, gloves, surgical instruments;	Before the surgery, the surgeon updates the nurses once more on the procedure;	Operating room technician helps the nurses with gowning and gloving; operating room technician helps unpack the sterile instruments;						If there are various options, then the surgeon must decide on a trocar before the intervention;
	Equipment planning (which equipment will be used)		Scrub nurses	Both single-use instruments as well as reusable instruments (from sterilization tray) are prepared; the scrub nurses do this alone;	Most institutions allow for the selection of the needles, in others a fixed set of needles is provided and cannot be exchanged due to financial reasons; the hammer is generally selected based on the preference of the surgeon;			Most institutions utilize a software in which one can check the standard requirements for a surgery;		Knife; needle; surgical tray with percutaneous instruments (two tweezers, scissor, suturing thread (can also be retrieved later), needle holder, hammer, clamps, if necessary two hooks); compresses; vertebroplasty (size 12 needles and cement) or kyphoplasty (size 10 needles and cement) set; bandages; sometimes individual instrument containers with hammer, scalpel handle and soap); surgical drapes;…	Scrub nurses must inquire about which needle the surgeon would like to use (if it is not written on the surgical plan); usually the nurses ask before the surgery if the surgeon requires anything in particular;	Equipment is prepared while anesthetic is being administered to the patient outside the operating room;	No; it takes approximately 10 minutes in order to prepare everything;				Vertebroplasty can also be performed with size 10 needles, however, a kyphoplasty cannot be performed with a size 12 needle because it is too small for the balloon to fit through; most sets already contain a hammer;	Standardized nurses must come across as standardized to the surgeon; we will give the nursing staff an orientation period in order for them to get accustomed to and familiar with the simulation; we will jointly arrange the equipment with the standardized nurses;
Intra-operative Preparation	Move patient to OR table (prone position)		Theoretically the surgeon is responsible for giving directions on the patient's positioning (in Austria); qualified nurses may also perform and confirm the positioning; the anesthesiologist is in command during repositioning(due to access points);	Patient is positioned on the operating table with the collective help of the anesthesiologist, nurses, and positioning aids;	Ultimately the surgeon decides whether or not the positioning is suitable		Any missteps must be recognized and communicated;				Collective vote on whether or not the positioning is correct; anesthesiologist gives the repositioning commands;	Each occupational group takes on their respective preparatory tasks; during repositioning everyone coordinates in order to safely transfer the patient;						Correct positioning is important and should be checked before the study (also important because it must be possible to swing the C-arm through); standardized and sensible positioning must be guaranteed; tracking markers are facing the nurses, if this does not work, then in the direction of the surgeon; we will take over the positioning;
	Locate entry point (approximately)			Scrub nurses wait; circulating nurse runs and operates the C-arm; the surgical assistant must confirm that the C-arm position is acceptable (table leg); surgical assistant sets up the surgical lighting; surgical assistant must pay attention to ensure that the sterility of the C-arm covering is still guaranteed during its rotation movements;	Correct position of the image converter					Image converter with foot switch; X-ray apron; ruler (hanging on the wall of the operating room); markers;	Surgeon gives instructions to capture the image; team members must be notified that an image is being taken; the surgeon gives directions to the scrub nurses to wash the patient before the surgeon leaves the room to perform their surgical scrub;	Surgical assistant services the foot switch (in most cases); experienced surgical assistant independently adjusts the C-arm; final position is discussed with the surgeon; surgeon takes the ruler (surgeon, patient, and ruler are still unsterile) or the surgical assistant hands it to the surgeon;					Operative field restricted without the aid of X-ray (only through palpation); however a generous area is still washed; if two C-arms are present then one must be rotated slightly outwards in order to have enough space;	It must be possible to determine the height with a ruler or similar tool; K-wire can be used as a ruler; two nurses are necessary; for scrub nurses actual nurses will be recruited; foot switch can be assigned by the surgeon (to either trigger themselves or to let it be triggered by a team member); Non-Technical Skills -> is the image capture communicated; video of the simulation should include th…
	Surgeon performs aseptic hand-washing			For the first operation: wash hands with soap for at least one minute; before every operation: additionally disinfect for at least one and a half minutes;
	Surgical scrub and sterile covering of the patient	A continuously sterile surface;	Scrub nurses, in some clinics the surgeon	An area about a hand's width (ca. 10 cm) around the point of entry (or incision) is washed; disinfectant must have already dried before draping is placed on the patient (because of the adhesive strips); first a large area is washed; then one moves about a centimeter inwards and does not overstep that boundary again (danger of the germs on the swab); continue moving inwards; at the very end only t…	(1) how long should the surgical scrub take? (2) which disinfectant should be used (with or without iodine)? (3) is the reaction time sufficient?	(1) depending on the height on the spine; lumbar ca. 1 minute (low-sebum tissue); cervical or thoracic vertebrae (rich in sebaceous glands and sweat furrow) either 2 or 10 minutes (depending on disinfectant; usually 2 minutes);3 minutes; (2) depending on whether or not the patient has an iodine allergy or not; (3) looking at the clock and knowing the reaction time for the specific disinfectant be…	The area to be disinfected must remain wet during the reaction time (2 or 10 minutes); adhesive strips must be adhered within the sterile area (must be taken into account while washing); do not wash the patient to the point where they are soaked; or regularly wipe away any disinfectant so that it does not trickle down;	Scrubbing is complete when a wet sheen remains and all the swabs have been used according to the nurses' plan;	Usually a dyed disinfectant is used so that the surgeon can clearly see the areas that were washed;	Disinfectant (usually dyed); there is no dyed disinfectant for tissue rich in sebaceous glands; clamp; swabs (3 or 4 to disinfect; however these are usually placed into the clamp in pairs, so actually 6 or 8); new gloves;		Surgeon demarcates the area to be washed with a marker beforehand (marker hangs on the wall);		Disinfectant must not overstep the vertebral furrow into the anus;	Automated;		In most clinics the surgeon performs the surgical scrub (after they have already aseptically washed themselves); because it is required there; after that they switch their gloves (with help from the nurses); the various disinfectants have differing reaction times; dyed disinfectants result in the benefit of being able to clearly able to see the area that was washed;	It is not really necessary to actually perform a surgical scrubbing; it will suffice to convey the impression that it has been done to the surgeon; we will assist in covering so that it goes faster;
	Covering of the patient and C-Arm		Scrube nurse, circulating nurse and anesthesiologist; in most cases also the surgeon	At least two people are needed in order to cover the image converter; either scrub nurse and surgical assistant or surgeon; two possibilities: (1) four-point draping: begin with a large drape over the legs; an additional green drape elongates the covering in the direction of the feet; foot drape can also be placed alone; there is an arrow on the covering that indicates the center of the drape (di…	(1) How should the covering be done?	(1) according to the surgeon's preference; if the surgeon is inexperienced then the nurse suggests the covering; also depending on the height and the number of vertebrae that are to be treated; in most clinics the nurse decides this;	While covering the C-Arm with a surgical drape, try to avoid contact with the surgical gown; paying particular attention to the covering of the C-Arm under the table; when removing the adhesive strip protector try to avoid sticking it to oneself (rotating the hands); when covering the C-Arm, the adhesive surfaces/strips of the transparent material must be facing the outside (not the inside); who …			2 100x100 drapes with adhesive strips on the top of one side; foot drape (must be long enough to come over the hip and hang off the end of the feet); anesthesia drape; different depending on the coverage; the surgical drapes always have a side for the scrub nurses and one for the circulating nurses; for the drape covering the C-arm there are marked areas where the scrub nurses should touch;	Only necessary if the person opposite does not pay attention (i.e. anesthesiologist); often the covering strategy is discussed beforehand (how do we want to proceed);	It is possible that the surgeon must wait until the disinfectant has dried and the patient has been covered; when handing over the corners of the drape make sure that the people do not come into contact with one another; optimally the scrub nurses and surgical assistants are well-coordinated; anesthesiologist takes off the anesthesia drape; surgical assistant helps with the stomach covering if ne…	If the surgical assistant and the nurse take too long, then it is possible that the surgeon has to wait;		Requires more attention so that a sterile field can be guaranteed;	Sterile field compromised by contact with unsterile surfaces;	Various ways to cover; in most clinics the surgeon helps with the covering (through teamwork the likelihood of compromising the sterile environment is lowered);	No covering option for the surgeon;
	Nurses assist the surgeon with gowning			The surgeon is gloved and gowned by the scrub nurses; the surgical assistant subsequently fastens the gown from being via snap fasteners; after this the surgeon turns around and the gown is closed in the front;				The size of the needed gloves is on a list;
	Time-Out		Different depending on the hospital;	Based on the time-out guidelines from the WHO surgical safety checklist; the anesthesiologist typically takes charge of allergies since they are the one who performs the preliminary medical exam; the time-out is logged in the software program (by the resident);							Nurses should be asked about all of the relevant points (all items are complete, everything is sterile, were there any problems, etc.); if the pedicles are especially small, then the surgeon should inform the team about this so that everyone can prepare themselves for a longer operation;	Patient should already be "marked" (mark on the back, indicating the area that is to be operated on); if this is absent, then the nurses should inquire again;						We will perform the time-out according to the WHO Surgical Safety Checklist; initiated by the scrub nurses; the surgeon will be notified beforehand that this will occur;
Puncture	Skin incision (optional)									Knife (scalpel blade No. 11, or No. 10 or No. 15); various blades are stored either in or right outside the operation room, they can therefore be quickly retrieved; many surgeons use a bipolar instrument for this;	Surgeon says "knife" or "scalpel";	scrub nurse hands over the knife and takes it back;					It is not necessary, however most surgeons still do this;	Scalpel does not need to be visible in the simulator image; communication between the nurses and the surgeon is observed here; surgeon should clearly state that they are now starting;
	Insertion of the trocar up to the pedicle			Upon the surgeon's request the scrub nurse hands over the respective needle; scrub nurse hands the clamp to the surgeon so that the surgeon's hands do not enter the field of radiation while the needle is not sufficiently deeply embedded in the pedicle; scrub nurse also pays attention during the entire surgery to ensure that the sterile field remains uncompromised;			scrub nurses pay attention to sterility; experienced nurses observe the surgeon's actions and ensure that the needle is placed correctly;			Needle; depending on the clinic, the surgeon may have the option to select the needles they would prefer, or there is only a default needle; in the case that there is an assortment of needles to choose from , then the scrub nurse arranges multiple needles or asks beforehand; clamp;	Surgeon says "needle"; orders for the circulating nurse to correctly position the C-arm (or the surgeon positions it themselves if there are only minimal modifications necessary- touches a sterile part of the C-arm);	scrub nurse hands over the needle (should already be located on the table); surgical assistant readjusts the BV (blood volume?) if needed; scrub nurse or surgeon can also touch the C-arm on sterile areas of the machine and change its position if it is not fixed; scrub nurse hands the clamp to the surgeon and takes it back; some surgeons place the clamp intermittently on the patient, however, this…	Only time-sensitive if the surgeon belatedly realizes that additional height is needed or a second side needs to be done and the cement has already been mixed;		Needle placement is deliberately monitored;		Depending on the clinic, entire sets, which are differently supplied, are provided for vertebroplasty and kyphoplasty; the weight of the hammer varies depending on the surgeon's preference;	Clamp should not be visible in the X-ray; surgeon uses clamp in order to keep their hands clear of the field of radiation as a Non-Technical Skill; afterwards ask standardized nurses for their opinions (via a semi-standardized questionnaire); surgeon may also move the C-arm themselves (sterile);
	Insertion of the trocar through the pedicle and into the vertebra			If necessary, the nurses give the hammer to the surgeon;			scrub nurses pay attention to the integrity of the sterile field;			Possibly a hammer (metal hammer, 500-1000 grams);	It is possible that the surgeon would like to use the hammer;	If needed the scrub nurse hands over the hammer;		Higher risk
	Locate final position in the vertebra			In the end the surgeon removes the inner part of the needle and hands it to the scrub nurse (depending on the needle);			scrub nurses pay attention to the integrity of the sterile field;					Surgeon gives the inner part of the needle to the scrub nurse;		Higher risk				Command to start mixing the cement is given by the surgeon according to their own discretion;
Injection	Mixing of the cement		Nurses	Surgical assistant opens the packaging of the cement and hands it to the scrub nurses so that they can remove the cement from the package; scrub nurse goes to the back table in order to mix the cement; Mixing according to the manufacturer's specifications; stirring two or three times more than necessary (as a safety buffer); takes about 30 seconds; two-ingredient system must be mixed together in …	1) is the cement thoroughly mixed	1) Time given by the instructions and also by feel (cement feels different during mixing; however, other nurses deny this even when the resistance lessens during the process of blending the ingredients)	It is important that the liquid is completely emptied from the ampoule (there is a possibility that some of it remains behind, thereby endangering the ratio of the mix); looking at the time in order to comply exactly with the mixing time; how does the cement feel while being mixed; be careful not to tip over the container (place it on a flat surface at the beginning, do not hold it in the hands);…	Looking at the clock;	Haptic feedback while mixing the cement;	Powder, liquid, mixing container; this usually yields, depending on the system, around 10 mL cement; some systems can produce 20 mL or 15 mL;	The surgeon gives the go-ahead to mix the cement (usually when the final position has been reached); scrub nurse notifies everyone out loud that they are now beginning to mix the cement (in case the surgeon actually meant something else); most experienced surgeons already give the instructions to mix and to transfer the cement into the syringe while inserting the trocar into the pedicle so that t…		Yes; hardening time differs depending on the cement and the room temperature; the container holding the cement also influences this;	The consistency of the cement absolutely must be correct, otherwise risks emerge; this is the most important and most interesting point for the nurses and is also high-risk;	Demands utmost attention, since otherwise risks can arise for the patient; especially when one does not have experience with the cement system; most of the other steps proceed automatically;	Surgeon discusses the cement mixing with the residents and the nurses begin to blend the ingredients even though a clear go-ahead was never given;	There are various mixing systems on the market; in the hospital xy the powder already comes in a large syringe to which the liquid is added; subsequently another cap is screwed on; this new cap contains an opening so that the mixed cement can be injected into a smaller syringe; after this the syringe is pumped up and down in order to blend the liquid with the powder (through a press and twist mot…	We will give the scrub nurses time in order to get familiar with the cement; did the surgeon give the go-ahead? Did the nurse confirm again that they should begin mixing?
	Transfer cement into smaller syringes (for this step there are various possible systems)		Nurses	The syringes are filled with the use of an adapter; syringe is filled either through pressure on the plunger or by drawing up the mixture; if working with applicators (number depending on the surgeon), these are filled and prepared by "pumping out" until cement is expelled (this is then wiped away); afterwards the syringes that were used to fill the applicators are filled again; all syringes are …	1) when do I transfer the cement?	1) because the cement sets faster inside the smaller syringes, it is transferred only after a few minutes have passed; an experienced nurse knows the hardening time and therefore knows when they need to fill the syringes (ca. after 5-6 minutes)	With a large syringe plunger it is important to know where the air bubble is (cannot be at the bottom);			Depends on the system; for example injection pump; or smaller syringes and/or applicators; in one system there usually are 5 with 2mL and 5 with 1mL volume; in most sets the applicators are included (2; one for the left and one for the right side);	The nurse must notify the surgeon if the air bubble is at the bottom;	At the end the scrub nurse hands the surgeon the completely prepared system (does not matter whether it is the syringe, hand pump, etc.)	Cement becomes harder faster through handling and through the transferring into smaller syringes and applicators; stressful part for the scrub nurses;				Depends on the system (either multiple smaller syringes, a big syringe, or pre-filled needles); various cements on the market (differing amounts of time for mixing and hardening);	Operating team should not be having discussions about the simulation environment; discussions on other topics are allowed;
	Inject cement		Surgeon is ultimately responsible for the viscosity of the cement, even when the nurses have checked it	Applicators are screwed on to the small syringes; cement consistency is tested by the surgeon once more before injection (should not leave strands when pulled apart); plunger should not be removed too soon since it could cause the cement to form strands and stay behind in the soft tissue; if a resident is present, then the cement can be injected simultaneously from both sides by the surgeon and t…	1) is the cement already ready to be applied? 2) in which window of time is the cement able to be applied?	1) cement cannot leave strands when pulled apart; should not fall down, instead it should form "curls"; 2) depends primarily on the brand; but also on the temperature and the container in which the cement is kept; (normal cement takes about 10 minutes to become applicable and then can be applied within an additional 10-minute time window; fast-setting cement can be used immediately;)	Nurses pay attention to the clock			Applicators or syringes;	scrub nurse inquires which material the surgeon would like to have for the stitches (not strictly necessary, this can already be laid out on the table);	Surgeon gives individual syringes back to the scrub nurse when they are empty; the nurse takes these back and throws them away in the waste bucket (applicators are sometimes immediately refilled, in case it is needed and possible);	Setting time of the cement must be taken into account; according to the manufacturer specifications, but usually the surgeons can estimate this better than the nurses;	Higher risk	The time must be actively monitored;			Necessary for the operating room to have a clock; measure the duration of time up until the cement injection; we cannot measure viscosity; observe how the time period is being monitored;
	Remove the trocar									Applicators and syringes are considered as waste afterwards and are not reused due to the hard cement; only the clamp, needle holder, and tweezers are reused;		Surgeon gives the needle back to the scrub nurse;
Concluding Steps	Skin suture			If the image control has already been done, then the surgical assistants can remove the C-Arm from the room so that the surgeon can see more clearly and have more room to suture; usually a puncture is made; stapling is also possible; needle and thread are prepared as soon as they are needed; scrub nurses ensure that the operating field is clean and sterile (with swabs); scrub nurses then apply ad…						Needle, thread, needle holder; adhesive bandage (is already prepared in advance; size depending on the intervention);	Surgeon gives the command to bring needle and thread;	Needle and thread are usually brought in (stored in the operating room) just before the closure of the skin; circulating nurse fetches the needle and thread; these are then handed off to the scrub nurse who then hands them to the surgeon;			Automated;		Can also take place after image control;	Needle, thread, and needle holder are prepared and fetched by the circulating nurse, these are then handed to the scrub nurse; a standard needle and standard thread;
	Final C-Arm image control/clean-up			scrub nurses begin to clean up;						Small bowl for sterile washing, a clamp for washing, a clamp for the surgeon, hammer, needle, thread, tweezers, scalpel handle and blade;							Can also take place before skin closure;	Non-Technical Skills -> image control is done and documented; if this is not done, then the circulating nurse should address this ("which image should be saved?");
Post-operative procedure	Move patient from OR table into bed
	Documentation			This is usually done by the circulating nurse during the intervention; scrub nurses control the documentation again; the patient receives a certification of implantation;				Count check, time until suturing. Start of incision, surgical measures, primary surgeon, positioning. Time of X-rays (recorded by the C-arm)…										We will leave this out;

## Sheet: Anaesthetist
Phase	Step (Surgeon)	Step (Anesthesiologist)	Objective	Party Responsible	Course of Action	Decisions	Basis for Decision	Attention	Information	Feedback	Equipment	Communication	Coordination	Time-sensitive	Importance/Patient Risks	Automated Action	Potential Complications	Variations	Simulation Requirements post hoc
Pre-operative Preparation	Procedure planning	Anamnesis with patient	Overall assessment of the patient	Anesthesiologist	Record pre-existing conditions and evaluate them; decide if the surgery has the potential to be dangerous and if so how the dangers could be minimized;	Does the patient require intensive monitoring, invasive blood pressure monitoring, post-operative ICU care;													Patient medical records with signed information sheet are necessary (medical reports, pre-existing conditions, allergies, risks, etc.); information must be accessible within the operating room; scenario: a different anesthesiologist has prepped the patient and our anesthesiologist takes over after; Marc can prepare everything with in-house anesthesiologists;
		Transport to operation unit																	This step is not relevant to us
		Sign In (transfer/take-over)			Extensive patient transfer, including a part of the surgical checklist; positioning or anesthesia nurses assume responsibility for the patient; identity is reviewed; patient is questioned concerning the surgery; preoperative fasting and allergies are inquired about again;							Patient is asked to provide their name, date of birth, confirmation that a preoperative fast has been observed, and information on which allergies they have; this is usually done by the nurses assisting with positioning or anesthesia;	Due to the administering of premedication, the patient is not allowed to be brought from their room by just anyone (only qualified nursing staff);	None of the steps during this surgery are time sensitive on the part of the anesthesia team; however, practiced handling reduces the total time;			Patient is usually already under the influence of a Benzodiazepine and cannot answer clearly anymore;	Rooms where this takes place can vary (in smaller institutions this can also occur directly in the operating room);	This step is not relevant to us
		Move patient within preparation room			Patient is still placed in a supine position													Rooms where this takes place can vary	This step is not relevant to us
	Availability of CT-Scan	Preparation for anaesthesia (monitoring, infusion, intubation,…)		Nurses place the vascular access and do the preparatory work (this is delegated by the anesthesiologist);	Placement of ECG electrodes and blood pressure monitor cuff; placement of vascular access;	(1) the order in which the steps are done; (2) should blood pressure be monitored invasively (intra-arterial)?	(1) Meanwhile, according to standard procedure first perform monitoring and then intravenous infusion (in case the patient experiences syncope); (2) rare; but can occur, for example, in the case that the blood pressure drops; or depending on the condition of the patient (old, sick, myocardial infarction, etc.); benefits and risks should be weighed;				Checklists; ECG; blood pressure monitor; material for infusion; ventilation equipment (depending on approach); feeding tube;		Nurses are responsible for preparations, anesthesiologist takes charge afterwards; if venous access is difficult then the anesthesiologist can be summoned earlier;				Patient experiences syncope during placement of vascular access; this step is potentially vulnerable to mistakes; vein bursts; vein is not easily accessed because the patient is old or obese;	Rooms where this takes place can vary; types of blood pressure monitoring (noninvasive or invasive)	Patient must be correctly prepped (electrodes, etc.) so that the test person considers the scenario to be realistic;
		Induce anaesthesia	A standard anesthetic without any special features; optimal oxygenation of the lungs;	Anesthesiologist joins the group after the patient has been "hooked up"; (if antibiotic prophylaxis is to be used, the surgeon should order it and the anesthesiologist should carry it out)	Anesthesiologist greets the patient and checks them again (name, premedication, intubation access); checking of the ventilator; ventilation (to fill the lungs, 3-5 minutes; for patients in critical condition even up to 10 minutes); start of the anesthesia: anesthesiologist stands at the head of the patient and holds the mask; gives commands to the nurses; introduction of ventilation; introduction…	(1) Type of anesthesia (general or local; balanced anesthetic with intravenous medicine combined with anesthetic gas or total intravenous anesthesia (TIVA)); analgesics are possible during vertebroplasty but not kyphoplasty; (2) type of ventilation; (3) ratio of the opiate to anesthetic (influences the patient's emergence after surgery) (4) when can we bring the patient into the OR?	(1) depends on the type of surgery, but most importantly on the standard practice of the institution; for a vertebroplasty both are possible; if one can freely choose then go with whichever one can do best; with balanced anesthesia one has the benefit of knowing how much anesthetic gas is inside the patient; and one less injection; benefits of TIVA include a faster wake-up and less post-operative…		Premedication, condition of the patient's airway;	Nurses always give feedback on how much they have administered;		Anesthesiologist introduces themselves again to the patient and checks everything, including premedication, in the patient files; with the anesthesia mask placed over their face, the patient is asked to breathe in deeply, this also indicates the state of medication; negative statements are avoided; anesthesiologist gives instructions to the nurses on what they should administer; nurses give short…	Anesthesiologist together with the anesthesia nurses; the holding the anesthesia mask over the patient's mouth and the injection of the substances must occur simultaneously;		Increased risk for the patient	Medicating is deliberately handled; checking vital signs is automated;	Ventilator is defective; sedative (Propofol) causing a burning feeling when injected; muscle relaxants are injected too early (patient is still conscious and cannot breathe anymore); tracheal tube poses difficulties during intubation (cannot intubate, cannot ventilate scenario); not enough anesthetic is given, can happen when one is unwilling to administrate too deep of an anesthesia (patient is …	Type of anesthesia; some institutions are no longer equipped for balanced anesthesia; type of ventilation; in the USA ventilation in the prone position is assisted by a laryngeal mask; type of anesthesia;	We will prepare two options (TIVA and balanced anesthesia) and the test person can then decide which they would rather use; give information to the test person on which medications are being used; anesthesia protocol is necessary; type of ventilation: tracheal tube; Marc will clarify how exactly how the TIVA and the balanced anesthesia will be executed and prepared with the in-house anesthesiolog…
	Equipment planning	Transfer into OR			Monitoring and ventilation are disconnected; then the patient is brought into the OR;														Patient must be correctly positioned and connected by us;
		Disconnecting/Reconnecting			Monitoring and ventilation are reconnected; must be actively restarted; arterial blood pressure measuring device must be "nulled" again; fine-tuning of the ventilation only once the patient is positioned;							If the team is well-practiced then there is little communication needed during this step;							Patient must be correctly positioned and connected by us; we will tare the blood pressure;
Intra-operative Preparation	Move patient to OR table (prone position)	Move patient to OR table	Guarantee patient safety (first and foremost the breathing)	Anesthesiologist has the command and the accountability and is responsible for the head and the anesthetic receiving arm;	Disconnect the ventilator once more for the positioning so that the tube does not get caught while the patient is being turned over; because of this the patient must receive 100% oxygen beforehand (because the patient cannot breathe independently and does not breathe during the repositioning); only reposition the patient once their cardiovascular condition (heart rate and blood pressure) is stabl…	(1) is repositioning possible? (2) theoretically, which positioning will be used (3)where will the patient be repositioned?	(1) when everyone is ready (communicated either verbally or with eye contact); (2) was decided upon beforehand and therefore clearly specified; (3) depends on the circumstances; repositioning outside the OR has the benefit that the sterile area within the OR is not compromised; benefit to positioning inside the OR is that there are more people present to provide assistance;	Prevention of pressure and tension or over-stretching of nerves (or similar); the head must be especially carefully protected; nerves, blood vessels, and eyes should be unrestricted; patient should be positioned sufficiently towards the base of the table; is the ear uncovered, are the eyes closed and uncovered; vital functions; important that the patient's cardiopulmonary condition is stable;	Heart rate, blood pressure, positioning; is everyone ready?	Is everyone ready?		Anesthesiologist is in charge; asks everyone (nurses and surgeon) if they are ready to position the patient; the anesthesia nurse requires the go-ahead to disconnect the tubes;	Look around to ensure that everyone is prepared; no one is allowed to position the patient or manipulate them in any way as long as the anesthesiologist has not given the ok; all connections (different possibilities on which points can be disconnected) must be disconnected (by the anesthesia nurse) and reconnected after the repositioning; during this process, the anesthesiologist takes over the b…	If the breathing tube falls out, the team is under time pressure to immediately return the patient to a supine position and reintubate them; patient requires oxygen again after ca. 30-40 seconds (through 100% oxygen, with normal patients up to 2 min is also possible); for a short time the patient is not hooked up to the monitors, therefore time-sensitive;	Nerve damage from incorrect positioning (i.e. plexus damage); potential risks from breathing arrest;	Not automated; full concentration is required;	Getting the breathing tube caught, subsequent turning over, and renewed intubation; patient is not sedated deeply enough and starts to swallow or spasm; especially in response to the stimulus of being turned over;	Alternative position is Prone-View (stomach and eyes facing downwards); sometimes repositioning occurs in the OR, sometimes it is already done in the pre-operative holding area;	We will undertake the positioning ourselves; the in-house anesthesiologist will clarify whether the patient's gaze will be facing down or to the side;
	Locate entry point (approximately)	Monitoring vital signs	Optimize ventilation and catch up on documentation; from now on throughout the surgical part: monitor the patient's status, register any differences and react to those; patient safety; close monitoring of heart, circulation, and breathing functions;		Because the prone position causes changes in pressure in the thorax; documentation is caught up on as a thought process; continuously be aware of measured values (from now on); for instance anticipate and interpret blood pressure readings; also anticipating any changes that might occur; thought process and attention (for the most part not outwardly detectable); observe patient (are the arm placem…	From now on these questions should be continuously asked: Are the measured readings appropriate? Do I need to react? Is the positioning still suitable? Do I need to increase or lower the anesthesia and/or pain medication?	Background knowledge and experience (what is ok, what is normal, what is expected)	The patient's vital signs must be observed (lack of surgical stimulus can lead to a drop in blood pressure and other side effects); the two monitors (patient and ventilation), the patient, and the actions of the surgical team;	ECG, blood pressure, oxygen saturation; from monitors and sounds; expiratory carbon dioxide in the breathing air;	Blood pressure is measured every three minutes (depending on the method of measurement);	ECG (green line), pulse oximetry (yellow line and beeping sound; beeps change their frequency depending on the saturation); blood pressure measurement; neuromuscular monitoring; measurement of temperature; ventilator;	From here on out the anesthesiologist should regularly give the surgeon feedback on the surgery from their point of view (right amount is important); also in case something unusual happens; there is a lot of communication between the anesthesiologist and their nurse (however, one does not require nursing staff for this procedure);	If the surgeon requires more time, then it is possible that the anesthesiologist will have to administer a circulation-supporting drug; if a anesthesia nurse is needed they can be summoned (one nurse is usually responsible for multiple operations);				If the patient is sedated for a while and does not receive any surgical stimulus, then their blood pressure drops (valley of tears)		We will allow the vital signs to lightly fluctuate; test person should follow protocol as they would in a real situation (we will inform them about this at the beginning); we will keep the test subject busy (via anesthesia simulator); we will review if the observed behavior can be explained by the objective circumstances and whether or not it was appropriate (because of this the camera must also …
	Surgeon performs aseptic hand-washing
	Surgical scrub and sterile covering of the patient
	Scrubbing, gowning, and gloving
	Team Tim Out	Team Time Out										Surgeon should know: whether this is the correct patient; which allergies are present; anesthesiologist should know: how long will the procedure approximately take; how much blood loss is to be expected? is this the correct patient? is the surgical field marked? does the surgeon want antibiotics? which allergies does the patient have?				Not automated			Team should do a time-out; the person who initiates it will be determined in a previous discussion; patient information should be available to all;
Puncture	Skin incision (optional)	Skin incision (optional)			React to the approach of the surgeon; deepen the sedation (since nothing has happened for a longer period of time), not once the patient reacts but preemptively instead;			An increase in heart rate can be expected; take a look at the surgeon (what are they currently doing);	Information that was gained during the preoperative evaluation or out of the patient documents, the patient record, and the laboratory results (diabetes, hypercholesterolemia,...);			Surgeon should announce the start of the surgery and the incision; from here on out there is generally little communication needed; a question could be asked regarding how many vertebrae still need to be operated on (any questions on the time remaining should be avoided); if the patient shows a reaction this should also be communicated;					During the surgical intervention: reaction (blood pressure and heart rate increase), but technically this rarely happens during a vertebroplasty;		It would be good if the vital signs of the anesthesia simulator would react to the incision (heartrate up,...); we will observe how the test subject reacts; surgeon should announce the incision; we are interested in the handling of the fixed steps of the surgery: does the surgeon inform the anesthesiologist that they are making the incision, that they are injecting the cement, etc. If the surgeon…
	Insertion of the trocar up to the pedicle	Monitoring vital signs (see monitoring vital signs part above)
	Insertion of the trocar through the pedicle and into the vertebra
	Locate final position in the vertebra
Injection	Mixing of the cement
	Transfer cement into smaller syringes (for this step there are various possible systems)
	Inject cement	Inject cement	Guarantee patient safety	For this goal: anesthesiologist	Observe vital signs; if needed increase oxygen saturation beforehand (this is not usually done anymore in vertebroplasty; normal saturation between 30-50%); clinically relevant changes caused by cement leakage would become quickly evident; raise the level of attention;			Vital signs (ECG, blood pressure, oxygen saturation); are there signs of a reaction to the cement ("palacos reactions")	Pitch of the oxygen saturation (beeping changes pitch); even small amounts of cement can lead to a pulmonary embolism; some patients react to the cementing, some don't (hence the reason to increase the oxygen saturation);		ECG; blood pressure monitor;	Surgeon should warn the anesthesiologist right before injecting cement; anesthesiologist has very little communication with the nurses (besides the anesthesia nurse); would only be needed if it comes to an allergic reaction or a pulmonary embolism and repositioning becomes necessary;	Once the surgeon finishes injecting, then the high-risk period is usually over;		Risky phase with an increased risk to the patient	The focus on the vital signs is important here (do not perform any other tasks during this time); handling with deliberation;	Leakage of cement, pulmonary embolism; drop in blood pressure and oxygen saturation; allergic reaction (heart rate increases, blood pressure drops, respiration pressure increases);	Complications can be detected much earlier through arterial blood pressure measurements, however there are also dangers that arise from this;	We observe how the surgeon and anesthesiologist deal with the situation (does the surgeon announce the cement? Did the anesthesiologist enquire about it?); cement communication is important and will be observed by us; how do both parties react? crisis scenario with cement leakage will be initiated at this timepoint; precautionary increasing oxygen levels should not be graded positively or negativ…
	Remove the trocar	Reduce anaesthetic (balanced anaesthesia)			Anesthetic gas is turned down or completely turned off (depending on the type of inhalational anesthetic agent, patient, and planned time remaining of the intervention); patient awakens ca. 5-15 minutes after anesthetic is turned off;	Can the anesthetic be reduced already?	Depends on the type of anesthetic (balanced anesthetic can be turned down, however TIVA cannot) and whether the surgeon indicates that the procedure is almost done; also depends on the anesthesiologist's level of experience; those with less experience might not turn down the anesthesia yet; the timepoint in which to reduce the anesthesia is often here or during suturing or when the "end" of the p…	Is the operation really over or will another vertebra be done				Anesthesiologist should ask if the operation is over just in case;		Different patients react at different speeds to the various gases;		Usually happens automatically			We will observe the communication between anesthesiologist and surgeon (when is the end announced, or does the anesthesiologist enquire about this?); efficient communication can be graded well (covered by Observational Teamwork Assessment for Surgery (OTAS));
Concluding Steps	Skin suture	Monitoring vital signs
	Final C-Arm image control	Reduce anaesthetic/flush out patient system (balanced anaesthesia)			If low-flow or minimal flow anesthesia is used, then it is turned down; TIVA cannot be turned off yet; stop the flow of anesthetic gas accordingly; once the anesthetic gas has been turned off, the patient will be sufficiently supplied with about 15 to 20 minutes of anesthetic so that they do not wake up; also increase the flow of the enriched air to the patient immediately before repositioning ta…	When do I discontinue the anesthesia so that the cessation of its effects coincides with the end of the operation;						Anesthesiologist calls the anesthesia nurse for support; surgeon should announce the end of the surgery;						Different approaches due to different types of anesthesia	If the test person decides to utilize a balanced anesthetic, then they should already start to reduce the flow during this step (before the repositioning); with TIVA this is done after the repositioning (not relevant for us); but since we end the simulation scenario with the skin closure and the last image control, this is no longer relevant;
Post-operative procedure	Move patient from OR table into bed	Move patient from OR table into bed			Patient is transferred from the operating table onto a bed; usually still in the prone position in order to facilitate reduction of anesthetics;								Enough people must be present in order to turn the patient on their back again in case a problem arises;
	Documentation	Reduce anaesthetics (totally intravenous anaesthesia)		Patient is under the responsibility of the anesthesia team once more; usually the anesthesiologist who performed the induction also oversees the patient's emergence;	If still inside the operating room then a faster execution time is preferred; however everyone must wait until the patient is awake and their vital signs have returned to baseline function; wait for the patient to emerge; remove the stomach tube; extubate; if using TIVA then only begin the process once the patient is lying on their back and their vital signs are stable; an additional opiate is ad…	(1) will the patient be brought out of the anesthesia inside the operating room or outside of it? (2) when can the extubation take place? (3) when exactly should one begin bringing the patient out of anesthesia?	(1) Depends on the spatial circumstances and the operating room situation; patients who have been sedated with TIVA can be brought out of anesthesia on their stomachs very well; (2) once the patient breathes on their own, is awake (eyes opened), demonstrates protective reflexes; (3) depends on the experience level of the anesthesiologist and whether or not the surgeon can deliver a good assessmen…	Patient is observed for some time so that it can be assured that the breathing is normal and vital signs are stable;			For TIVA: short-acting anesthetics (Remifentanil), strong opiate (Piritramide or Fentanyl), procedural sedative (Propofol)		The anesthesiologist does this together with the anesthesia nurse;	The patient usually regains consciousness about 10 minutes after the TIVA is discontinued (between 5-20 minutes);	Extubation is a critical process, since the endotracheal tube irritates the airway; especially when opiate levels are low; higher risk for the patient;	Deliberate handling	Patient wakes up due to the irritation of the tube, tube is removed, irritation is missing, patient loses consciousness again and their tongue falls back; if a different anesthesiologist performs the emergence then it is possible that information gets lost during the handover of the patient;		Not relevant to us
		Move patient to recovery room		The anesthesiologist also usually does this	Allow the patient to regain consciousness in the prone position there and then extubate them; subsequent anesthesia documentation; usually a few minutes pass between discontinuation of the anesthetic and the patient waking up (different depending on the individual);	Can the patient be brought out?	Only once the patient is stable;										If the patient is still unconscious but breathing on their own it is possible that their tongue could block the airway (danger of choking); therefore extubation is not performed on an unconscious patient;		Not relevant to us
		Patient hand over			Patient is handed over to the nurses in the postoperative recovery room												Postoperative nausea; for this reason risk-adapted prophylactic strategies should be implemented during the surgery;		During the crisis scenario of cement leakage we should observe the patient transfer to see if all relevant information is communicated; the patient transfer would be performed in the simulation room; we should also observe how the surgeon handles the crisis afterwards (how do they hand over the patient, what is arranged);
		Aftercare			Vertebroplasty usually does not result in a need for pain therapy, after a kyphoplasty pain therapy is sometimes necessary;														Not relevant to us
